# Supplementary material for: The Affordable Care Act Medicaid expansion: A difference-in-differences study of spillover participation in SNAP
Source: PLoS One. 2022 May 4;17(5):e0267244. doi: 10.1371/journal.pone.0267244 (PMC9067645; doi:10.1371/journal.pone.0267244)
Supplement: S5 Appendix — (XLSX) [file pone.0267244.s005.xlsx]

## Sheet: Sheet1
Figure 1
Year since expansion	Beta (dot)	Standard error (whiskers)	Statistical significance
-3	-0.0039	0.0156
-2	-0.00663	0.0152
-1	-0.000201	0.0177
0	0.0187	0.0191
1	0.0344	0.0258
2	0.0326	0.0185	p<0.10
Figure 2
Year	Percent receiving SNAP
2010	0.402294
2011	0.426098
2012	0.432119
2013	0.449245
2014	0.440028
2015	0.431457
2016	0.415237
2017	0.368384
2018	0.384171
2019	0.35647
Figure 3
Month since expansion	Percent receiving SNAP
-1	0.822258
0	0.853635
1	0.860652
2	0.851996
3	0.863768
